# Supplementary material for: Genomic Analysis Reveals the Fast-Growing Trait and Improvement Potential for Stress Resistance in the Elite Poplar Variety Populus × euramericana ‘Bofeng 3’
Source: Int J Mol Sci. 2025 Jun 9;26(12):5526. doi: 10.3390/ijms26125526 (PMC12192602; doi:10.3390/ijms26125526)
Supplement: Supplementary file 1 [file ijms-26-05526-s001.zip › Supplementary Tables.xlsx]

## Sheet: T-1
Supplementary Table S1. Summary of BF3 genome sequencing data.
libraries	Insert size (bp)	Total data (G)	Read length (bp)	Sequence coverage (X)
Illumina reads	350	25	150	54.08
PacBio reads	--	30	--	64.9
Total	--	55	--	118.98

## Sheet: T-2
Supplementary Table S2. Statistics of the sequencing data obtained using the illumina Hiseq platform.
Library name	Raw paired reads	Raw Base(bp)	Duplication rate(%)	Effective Rate(%)	Error Rate(%)	Q20(%)	Q30(%)	GC Content(%)
FDSW220016669-1r_L1	80523958	24157187400	14.07	84.06	0.03	96.56	91.01	35.67
FDSW220016669-1r_L2	5002729	1500818700	10.06	87.95	0.03	95.98	89.8	35.64

## Sheet: T-3
Supplementary Table S3. K-mer statistics of the genomic characteristics obtained by a genome survey.
Kmer	Depth	n_kmer	Genome_size(M)	Revised Genome_size(Mb)	Heterozygous_rate(%)	Repeat_rate(%)
17	41	19316483253	471.13	462.25	2.41	45.51

## Sheet: T-4
Supplementary Table S4. Statistics of the sequencing data obtained using the BF3 by Pacbio HiFi platform.
Read_type	Read_base	Read_Number	Read_length(max)	Read_length(mean)	Read_length(N50)
HiFi reads	30214343514	1628990	50037	18547	18564

## Sheet: T-5
Supplementary Table S5. The read coverage statistics of the BF3 genome.
Type	Category	Percentage
Reads	Mapping rate (%)	94.54
Genome	Average sequencing depth	42.09
	Coverage (%)	99.81
	Coverage at least 4X (%)	99.59
	Coverage at least 10X (%)	98.63
	Coverage at least 20X (%)	89.41

## Sheet: T-6
Supplementary Table S6. Summary of the CEGMA assessment of the BF3 genome.
species	complete		complete + partial
	# Prots	%completeness	# Prots	%completeness
BF3	234	94.35	237	95.56
(1) species: the name of the species;
(2) Complete: core gene > 70% assembled;
(3) Complete + partial: The case where the core gene is partially assembled;
(4) #Prots: The number of core genes assembled;
(5) %completeness: The proportion of the assembled core gene to the core gene library.

## Sheet: T-7
Supplementary Table S7. Summary of the BUSCO assessment.
Species	BUSCO notation assessment results
BF3	C:99.1%[S:81.8%,D:17.3%],F:0.3%,M:0.6%,n:1614
(1) Species: Species name. (2) BUSCO notation assessment results: BUSCO evaluation results C: Complete Single-Copy BUSCOs D: Complete Duplicated BUSCOs F: Fragmented BUSCOs M: Missing BUSCOs n: Total BUSCO groups searched

## Sheet: T-8
Supplementary Table S8: Statistical results of the genome assembly.
Sample ID	Contig length	Scaffold length	Contig number	Scaffold number
Total	445534890	445534890	846	846
Max	50292837	50292837	-	-
Number>=2000	-	-	846	846
N50	21715612	21715612	9	9
N60	16929023	16929023	11	11
N70	15688301	15688301	13	13
N80	14963754	14963754	16	16
N90	14036986	14036986	19	19

## Sheet: T-9
Supplementary Table S9. The assembled length and cluster number of each chromosome.
Chr_id	Cluster Number	Length (bp)	Assembled genome size (bp)	Percentage（%）
Chr1	1	50292837	445534890	11.2882
Chr2	1	26596551	445534890	5.96958
Chr3	1	26315628	445534890	5.90652
Chr4	1	25317965	445534890	5.6826
Chr5	1	24538291	445534890	5.5076
Chr6	1	23366945	445534890	5.24469
Chr7	1	23224594	445534890	5.21274
Chr8	1	23050201	445534890	5.1736
Chr9	1	21715612	445534890	4.87405
Chr10	1	20919961	445534890	4.69547
Chr11	1	16929023	445534890	3.79971
Chr12	1	15992866	445534890	3.58959
Chr13	1	15688301	445534890	3.52123
Chr14	1	15676254	445534890	3.51852
Chr15	1	14978372	445534890	3.36189
Chr16	1	14963754	445534890	3.3586
Chr17	1	14957344	445534890	3.35717
Chr18	1	14157620	445534890	3.17767
Chr19	1	14036986	445534890	3.15059
Total	19	402719105	445534890	86.4008
chromosome loading rate	0.9039

## Sheet: T-10
Supplementary Table S10. Statistics of the repeat sequence classification results statistics.
Type	Number	Length(bp)	Percentage(%)
SINE	932	4482886	1.01
LINE	17557	8509344	1.91
LTR	144667	85779879	19.25
DNA	307075	84733076	19.02
Unknown	23928	6727404	1.51
Total		202104113	45.36

[truncated: 7 more sheets: T-11, T-12, T-13, T-14, T-15, T-16, T-17]
